# Supplementary material for: Exploring the Role of Guanylate-Binding Protein-2 in Activated Microglia-Mediated Neuroinflammation and Neuronal Damage
Source: Biomedicines. 2024 May 20;12(5):1130. doi: 10.3390/biomedicines12051130 (PMC11117630; doi:10.3390/biomedicines12051130)
Supplement: Supplementary file 1 [file biomedicines-12-01130-s001.zip]

Archive with 1 entries (1 files):
- biomedicines-2996288-supplementary.pptx
